# Supplementary material for: Assessing the Rheological Properties of Durum Wheat Semolina: A Review
Source: Foods. 2021 Nov 30;10(12):2947. doi: 10.3390/foods10122947 (PMC8701053; doi:10.3390/foods10122947)
Supplement: Supplementary file 1 [file foods-10-02947-s001.zip]

Archive with 1 entries (1 files):
- foods-1460539-supplementary.xlsx
