# Supplementary material for: Assessing the Rheological Properties of Durum Wheat Semolina: A Review
Source: Foods. 2021 Nov 30;10(12):2947. doi: 10.3390/foods10122947 (PMC8701053; doi:10.3390/foods10122947)
Supplement: Supplementary file 1 [file foods-10-02947-s001.zip › foods-1460539-supplementary.xlsx]

## Sheet: review corr  (27nov)
			Supplementray Table. Pearson’s correlation coefficients between the rheological indices used to define semolina quality.
			Samples (n.)	Gluten Index	Alveograph				GlutographÒ		GlutoPeakÒ					Mixolab			SDS
					W	P	L	P/L	STR	RX	PMT	BEM	Agg En	Energy	GSI	Stability	C2	C1-C2
Gluten Index		Cubadda et al. [23]	163																0.80**
		Peña et al. [34]	190		0.51**			0.19*											ns
		Marchylo et al. [27]	54		0.85			0.60											0.80
		Edwards et al. [50]	86		0.78***	0.64***	0.46***
		Edwards et al. [50]	86		0.82***	0.67***	0.34**
		Cubadda et al. [10]	24		0.86*														0.86*
		Marti et al. [42]	30		0.80**						ns	ns		0.47**
		D'Egidio et al. [25]	44													0.62*		-0.32
		Samples of the present study	74		0.69***	0.51***		0.31**	0.85***	-0.81***	0.28*	ns	ns	0.48***	0.48***				0.65***
GlutographÒ	STR	Alamri et al. [24]	5		0.853	0.995***	-0.641
		Samples of the present study	74	0.85***	0.74***	0.57***		0.34**		-0.98***	0.36**	ns	ns	0.56**	0.48**				0.66***
	RX	Alamri et al. [24]	5		-0.850	-0.808	0.091
		Samples of the present study	74	-0.81***	-0.71***	-0.57***		-0.35**	-0.98***		-0.35**	ns	ns	-0.55***	-0.46***				-0.63***
Alveograph	W	D'Egidio et al. [7]	50			0.62**		0.43**											0.35*
		Cubadda et al. [23]	34	0.80**															0.84**
		Kovacs et al. [32]	12					0.31											0.88**
		Peña et al. [34]	190	0.51**															0.50**
		Marchylo et al. [27]	54	0.85															0.78
		Edwards et al. [50]	86	0.78***		0.82***	0.62***
		Edwards et al. [50]	86	0.82***		0.88***	0.45***
		Cubadda et al. [10]	24	0.86*															0.96*
		Marti et al. [42]	30	0.80**							0.35*	0.56**		0.65**
		D'Egidio et al. [25]	44													0.39*	0.54*	-0.54*
		Samples of the present study	74	0.69***		0.76***		0.40***	0.74***	-0.71***	ns	0.42***	0.33**	0.47***	0.66***				0.77***
	P/L	Kovacs et al. [32]	12		0.31														0.21
		Peña et al. [34]	190	0.19*															0.25**
		Marchylo et al. [27]	54	0.60															0.49
		D'Egidio et al. [25]	44													0.35	0.66*	-0.62*
		Samples of the present study	74	0.31**	0.40***	0.88***			0.34**	-0.35**	ns	ns	ns	0.25*	ns				0.35**
GlutoPeakÒ	PMT	Marti et al. [42]	30	ns	0.35*							0.56**		0.88**
		Sissons [70]	32	0.88**								ns		ns					ns
		Sissons and Smit [62]	145	0.603***															-0.146
		Samples of the present study	74	ns	ns	ns		ns	0.36**	-0.35**		0.52***	ns	0.76***	ns				ns
	BEM	Marti et al. [42]	30	ns	0.56**						0.56**			0.75**
		Sissons [70]	32	ns							ns			0.87**					0.54
		Sissons and Smit [62]	145	0.212															0.315
		Samples of the present study	74	ns	0.42***	ns		ns	ns	ns	0.52***		0.65***	ns	0.74***				0.39***
	Energy	Marti et al. [42]	30	0.47**	0.65**						0.88**	0.75**
		Sissons [70]	32	ns							ns	0.87**							ns
		Sissons and Smit [62]	145	0.753***															0.013
		Samples of the present study	74	0.48***	0.47***	0.37***		0.25*	0.56**	-0.55***	0.76***	ns	0.32**		0.61***				0.33**
	GSI	Sissons and Smit [62]	145	0.682***															0.129
		Samples of the present study	74	0.48***	0.66***	0.40***		ns	0.48***	-0.46***	ns	0.74***	0.58***	0.61***					0.56***
		* p < 0.05; ** p < 0.01; *** p < 0.001. Agg En, aggregation energy; BEM, maximum consistency; C1-C2, difference between C1 (maximum consistency) and C2 (the lowest point of the curve when the device starts heating the dough); C2, the lowest point of the curve when the device starts heating the dough; GSI, gluten strength index; L, extensibility; P, tenacity; PMT, peak maximum time; RX relaxation;…
